# Supplementary material for: Target Inhibition Networks: Predicting Selective Combinations of Druggable Targets to Block Cancer Survival Pathways
Source: PLoS Comput Biol. 2013 Sep 12;9(9):e1003226. doi: 10.1371/journal.pcbi.1003226 (PMC3772058; doi:10.1371/journal.pcbi.1003226)
Supplement: Dataset S2 — TIMMA prediction result for the CanOS1224 data as compared to PKIM prediction. (XLSX) [file pcbi.1003226.s002.xlsx]

## Sheet:  PKIM
	Kinases								Sensitivities	LOO error
Drugs	EGFR	PIM1	MRCKA	ACVR1B	PIK3CA	EPHA3	MAP4K5	MET	IC50 (inverse scale)	PKIM
ABT-869	0	0	0	0	0	0.65	0.91	0.87	0.31	0.30442
AMG-706	1	0	0	0	0	0	0	0	0	0.0377129
AST-487	0.95	0	0	0	0	0.99	0.96	0.56	0.51	0.441923
AZD-1152HQPA	0.95	0	0	0	0	0	0.98	0	0	0.237981
BIRB-796	0.3	0	0.06	0	0	0.91	0	0	0	0.0847458
BMS-387032/SNS- 032	0	0	0	0	0	0	0	0	0	0.00177054
CHIR-258/TKI-258	0	0	0	0	0	0	0.94	0	0	0.0401786
CHIR-265/RAF- 265	0	0	0	0	0	0	0.92	0	0	0.0401786
CI-1033	1	0	0	0	0	0.79	0.74	0.44	0.26	0.253917
CP-690550	0	0	0	0	0	0	0	0	0	0.00177054
Dasatinib	0.99	0	0.8	0.97	0	1	1	0	0.95	0.05
EKB-569	1	0	0	0	0	0.6	1	0.38	0	0.237981
Erlotinib	1	0	0	0	0	0.76	0	0.62	0	0.0377129
Flavopiridol	0	0.94	0.05	0	0	0.67	0	0	0.94	0.634444
Gefitinib	1	0	0	0	0	0	0	0	0	0.0377129
GW-2580	0	0	0	0	0	0	0	0	0	0.00177054
GW-786034	0	0	0	0	0	0	0.7	0	0	0.00177054
Imatinib	0	0	0	0	0	0	0	0	0	0.00177054
JNJ-7706621	0	0	0	0	0	0	0.79	0.94	0	0.0609756
Lapatinib	1	0	0	0	0	0	0	0	0	0.0377129
LY-333531	0	0.97	0	0	0	0	0	0	0.28	0.636667
MLN-518	0.96	0	0	0	0	0	0.92	0	0	0.237981
MLN-8054	0	0	0	0	0	0.79	0	0	0	0.00177054
PI-103	0	0	0.82	0	1	0	0	0	0.91	0.09
PKC-412	0.87	0.94	0	0	0	0	0.89	0.93	0.97	0.03
PTK-787	0	0	0	0	0	0	0	0	0	0.00177054
SB-202190	0.74	0	0	0.91	0	0	0	0	0	0.0454545
SB-203580	0.83	0	0.38	0.7	0	0	0	0	0	0.00177054
SB-431542	0	0	0	0.98	0	0	0	0	0	0.0454545
Sorafenib	0	0	0	0	0	0.81	0.84	0	0.05	0.05
Staurosporine	0.96	1	0.99	0.93	0	1	1	0.98	1	0
SU-14813	0	0	0	0	0	0	0.97	0	0	0.0401786
Sunitinib	0	0	0	0	0	0.79	1	0	0	0.0401786
VX-680/MK-0457	0	0	0	0	0	0.85	0.99	0.93	0.26	0.74
VX-745	0	0	0	0	0	0	0	0	0	0.00177054
ZD-6474	1	0	0.74	0	0	0.8	0.95	0.43	0.37	0.220962
									Average	0.1314
									Std	0.193381

## Sheet: TIMMA
	Kinases								Sensitivities	TIMMA
Drugs	ALK	BMX	CSNK1G3	EPHA5	PIK3CA	RIOK1	TGFBR2	TNIK	IC50 (inverse scale)	LOO error
ABT-869	0.84	0	0	0	0	0	0	0	0.31	0.307222
AMG-706	0	0	0	0	0	0	0	0	0	0.02
AST-487	0.86	0	0.9903	0.986	0	0	0.974	0.9931	0.51	0.14
AZD-1152HQPA	0	0	0	0	0	0	0	0	0	0.02
BIRB-796	0	0	0	0.86	0	0	0	0.986	0	0
BMS-387032/SNS- 032	0	0	0	0	0	0	0.76	0	0	0.02
CHIR-258/TKI-258	0.65	0	0	0	0	0.958	0	0.9976	0	0.0607143
CHIR-265/RAF- 265	0	0	0	0	0	0	0	0.85	0	0.02
CI-1033	0	0.74	0	0.88	0	0	0.92	0	0.26	0.15
CP-690550	0	0	0	0	0	0	0	0	0	0.02
Dasatinib	0	0.99986	0	0.999976	0	0	0.71	0.8	0.95	0.265
EKB-569	0.29	0.26	0	0	0	0	0	0.983	0	0
Erlotinib	0.88	0	0	0	0	0	0	0	0	0.02
Flavopiridol	0.933	0	0	0	0	0	0.44	0	0.94	0.03
Gefitinib	0	0	0	0	0	0	0	0	0	0.02
GW-2580	0	0	0	0	0	0	0	0	0	0.02
GW-786034	0.78	0	0	0	0	0	0	0.969	0	0
Imatinib	0	0	0	0	0	0	0	0	0	0.02
JNJ-7706621	0.29	0.53	0.21	0	0	0.89	0	0	0	0.02
Lapatinib	0	0	0	0	0	0	0	0	0	0.02
LY-333531	0	0	0	0	0	0.919	0	0	0.28	0.02
MLN-518	0	0	0	0	0	0	0	0	0	0.02
MLN-8054	0	0.69	0	0.86	0	0	0	0	0	0.02
PI-103	0	0	0	0	0.99985	0	0	0	0.91	0.6
PKC-412	0.973	0	0	0	0	0.88	0	0.84	0.97	0.03
PTK-787	0	0	0	0	0	0	0	0	0	0.02
SB-202190	0	0	0	0	0	0	0	0.84	0	0.02
SB-203580	0	0	0	0	0	0	0.82	0.918	0	0
SB-431542	0	0	0	0	0	0	0	0	0	0.02
Sorafenib	0	0	0	0	0	0	0	0	0.05	0.0327778
Staurosporine	0.9968	0.983	0	0.9905	0	0.987	0	0.99953	1	0.03
SU-14813	0.951	0	0.943	0	0	0.941	0	0.991	0	0
Sunitinib	0.983	0	0.976	0	0	0.9965	0	0.9975	0	0
VX-680/MK-0457	0.69	0.74	0	0	0	0.964	0	0.82	0.26	0.02
VX-745	0	0	0	0	0	0	0	0	0	0.02
ZD-6474	0.79	0	0	0.976	0	0	0	0.77	0.37	0.04
									Average	0.057381
									Std	0.113632
