# Supplementary material for: Target Inhibition Networks: Predicting Selective Combinations of Druggable Targets to Block Cancer Survival Pathways
Source: PLoS Comput Biol. 2013 Sep 12;9(9):e1003226. doi: 10.1371/journal.pcbi.1003226 (PMC3772058; doi:10.1371/journal.pcbi.1003226)
Supplement: Dataset S3 — Anticancer efficacy measured in activity area for the 15 kinase inhibitors selected from the CCLE cancer cell line drug collection. (XLSX) [file pcbi.1003226.s003.xlsx]

## Sheet: Drug information
Drug name	Brand name	Chembl ID	Pubchem ID	Drug class	Highest phase	Organization	Activity Area to MCF7	Activity area to BXPC3
AZD-6244	Selumetinib	CHEMBL1614701	CID 10127622	Kinase inhibitor	Phase II	AstraZeneca	0.5816	1.9699
CHIR-265/RAF265		CHEMBL558752	CID 11656518	Kinase inhibitor	Phase I	Novartis	0.01511	NA
CHIR-258/TKI-258	Dovitinib	CHEMBL522892	CID 56973714	Kinase inhibitor	Phase III	Novartis	0.3718	1.1114
Crizotinib	PF-2341066	CHEMBL601719	CID 11626560	Multi-kinase inhibitor	Phase III	Novartis	0.502	0.5536
Erlotinib	Tarceva	CHEMBL553	CID 176870	Multi-kinase inhibitor		Genentech	0.3573	0.7307
Lapatinib	Tykerb	CHEMBL554	CID 208908	Multi-kinase inhibitor		GlaxoSmithKline	0.4242	1.2981
Nilotinib	Tasigna	CHEMBL255863	CID 644241	Kinase inhibitor		Novartis	0.1241	NA
PD-0325901		CHEMBL507361	CID 9826528	Kinase inhibitor	Discontinued	Pfizer	0.3616	2.8579
PD-0332991		CHEMBL189963	CID 5330286	Kinase inhibitor	Phase II	Pfizer	0.1991	NA
PHA-665752		CHEMBL450786	CID 10461815	Kinase inhibitor	Preclinical	Pfizer	0	0.8834
PLX-4720	Vemurafenib	CHEMBL1230020	CID 24180719	Kinase inhibitor	Preclinical	Plexxikon	0.5813	0.8857
Saracatinib		CHEMBL217092	CID 10302451	Kinase inhibitor	Phase II	AstraZeneca	0.03456	1.5541
Sorafenib	Nexavar	CHEMBL1336	CID 216239	Multi-kinase inhibitor		Bayer	0	0.3544
TAE-684		CHEMBL509032	CID 16038120	Kinase inhibitor	Preclinical	Novartis	1.5781	1.6433
Vandetanib	Zactima	CHEMBL24828	CID 3081361	Multi-kinase inhibitor		AstraZeneca	0.2155	1.2382
