# Supplementary material for: Target Inhibition Networks: Predicting Selective Combinations of Druggable Targets to Block Cancer Survival Pathways
Source: PLoS Comput Biol. 2013 Sep 12;9(9):e1003226. doi: 10.1371/journal.pcbi.1003226 (PMC3772058; doi:10.1371/journal.pcbi.1003226)
Supplement: Dataset S7 — TIMMA prediction result for MDA-MB-231 cancer cell. (XLSX) [file pcbi.1003226.s007.xlsx]

## Sheet: Drug information
Drug name	Synonyms	Company	Chembl ID	Pubchem ID	DSS for MDA_MB_231
Vatalanib	PTK-787	Novartis	101253	151193	0.129065
BI 2536	S1109_Selleck	Boehringer Ingelheim	513909	11364421	12.51
Selumetinib	AZD6244	AstraZeneca	1614701	10127622	8.2052
Dovitinib	CHIR-258; TKI258	Novartis	522892	9977819	0
Crizotinib	PF-02341066	Pfizer	601719	11626560	2.62102
Foretinib	GSK1363089; XL880	GSK	1230609	42642645	0
SNS-032	BMS-387032	Bristol Myers Squibb	296468	3025986	7.68053
Alvocidib	Flavopiridol	Sanofi-Aventis	428690	5287969	6.76611
Motesanib	AMG706	Amgen	572881	16097729	7.7469
Cediranib	AZD2171; Recentin	AstraZeneca	491473	9933475	4.01791
Barasertib	AZD1152-hqpa	AstraZeneca	215152	16007391	2.43311
Doramapimod	BIRB796	Boehringer Ingelheim	103667	156422	0
Ruxolitinib	INCB018424	Novartis, Incyte	1789941	25126798	0
Vemurafenib	PLX4032	Genentech	1229517	42611257	0
Vandetanib	ZD6474	AstraZeneca	533849	3081361	1.29027
Tasocitinib	Tofacitinib; CP-690	Pfizer	221959	9926791	0
Axitinib	AG013736	Pfizer	1289926	6450551	0.501973
Bosutinib	SKI-606	Pfizer	288441	5328940	0.567763
Canertinib	CI-1033	Pfizer	31965	156414	1.9311
Pazopanib	Votrient	GSK	477772	10113978	0
Tandutinib	MLN518	Millenium & Takeda	124660	3038522	0
Enzastaurin	NA	Eli Lilly	300138	176166	0.482594
Masitinib	AB1010	AB Science	1908391	10074640	0
GDC-0941	NA	Genentech	521851	17755052	3.38175
Quizartinib	AC220	NA	576982	24889392	0
Midostaurin	PKC412 4-N-Benzoyl-staurosporine	Novartis	608533	9829523	1.81206
Ruboxistaurin	Arxxant	Eli Lilly	91829	153999	0.724704
RAF265	CHIR-265	Selleck	558752	11656518	3.75948
Linifanib	ABT-869; AL-39324; RG3635	Selleck	223360	11485656	0
Brivanib	BMS-540215; BMS-582664	Selleck	377300	11234052	0
BIBF 1120	Indetanib; Vargatef	Selleck	502835	9809715	0.286375
R406	R406	Selleck	475251	11984591	1.05117
Gefitinib	ZD1839	AstraZeneca	939	123631	0
Erlotinib	OSI-774; Tarceva	Roche	1079742	176870	0
Lapatinib	GW572016; Tykerb	GSK	554	208908	4.34024
Afatinib	BIBW 2992; Tovok	Boehringer Ingelheim	1173655	10184653	1.73177
Sorafenib	Nexavar	Bayer	1336	216239	7.03255
Imatinib	STI-571; Gleevec	Novartis	1642	5291	0
Nilotinib	AMN107; Tasigna	Novartis	1201740	644241	4.21931
Dasatinib	BMS-354825; Sprycel	BMS	1421	3062316	9.05053
Sunitinib	Sutent; SU-11248	Pfizer	535	5329102	0

## Sheet: LOO prediction error
Drug/Kinases	BMX/CSK/EPHA5/EPHB1/EPHB4/TXK	ERBB4	ZAK	CAMKK1/CDK11/DYRK1A/DYRK1B/MAK/TNNI3K/TYK2.JH2domain.pseudokinase	CDKL2	TEK	AURKB	PLK1	Scaled sensitivity (DSS)	LOO prediction error
Vatalanib	0	0	0	0	0	0	0	0	0.010317	0.0623803
BI 2536	0	0	0	0	0	0	0	1	1	0.344108
Selumetinib	0	0	0	0	0	0	0	0	0.655892	0.612539
Dovitinib	0	0	0	0	0	0	0	0	0	0.0731662
Crizotinib	0	0	0	0	0	0	1	0	0.209514	0.0830245
Foretinib	0	0	0	0	0	1	0	0	0	0
SNS-032	0	0	0	0	1	0	0	0	0.613951	0.00492812
Alvocidib	0	0	0	1	0	0	0	0	0.540856	0.115035
Motesanib	0	0	1	0	0	0	0	0	0.619256	0.406659
Cediranib	0	0	0	0	0	0	0	0	0.321176	0.262608
Barasertib	0	0	0	0	0	0	1	0	0.194493	0.0629971
Doramapimod	0	0	0	0	0	1	0	0	0	0
Ruxolitinib	0	0	0	0	0	0	0	0	0	0.0731662
Vemurafenib	0	0	1	0	0	0	0	0	0	0.419016
Vandetanib	0	0	0	0	0	0	0	0	0.103139	0.0346609
Tasocitinib	0	0	0	0	0	0	0	0	0	0.0731662
Axitinib	0	0	0	0	0	0	1	0	0.0401258	0.142826
Bosutinib	0	0	0	0	0	0	0	0	0.0453847	0.0257186
Canertinib	0	1	0	0	0	0	0	0	0.154365	0.0883214
Pazopanib	0	0	0	0	0	0	0	0	0	0.0731662
Tandutinib	0	0	0	0	0	0	0	0	0	0.0731662
Enzastaurin	0	0	0	0	0	0	0	0	0.0385767	0.032836
Masitinib	0	0	0	0	0	0	0	0	0	0.0731662
GDC-0941	0	0	0	0	0	0	0	0	0.270324	0.209445
Quizartinib	0	0	0	0	0	0	0	0	0	0.0731662
Midostaurin	0	0	0	0	0	0	1	0	0.144849	0.00319523
Ruboxistaurin	0	0	0	0	0	0	0	0	0.05793	0.012603
RAF265	0	0	1	0	0	0	0	0	0.300518	0.0183255
Linifanib	0	0	0	0	0	0	0	0	0	0.0731662
Brivanib	0	0	0	0	0	0	0	0	0	0.0731662
BIBF 1120	0	0	0	0	0	0	0	0	0.0228917	0.049234
R406	0	0	0	0	0	0	0	0	0.0840264	0.0146795
Gefitinib	0	0	0	0	0	0	0	0	0	0.0731662
Erlotinib	0	0	0	0	0	0	0	0	0	0.0731662
Lapatinib	0	1	0	0	0	0	0	0	0.346941	0.200544
Afatinib	0	1	0	0	0	0	0	0	0.138431	0.112222
Sorafenib	0	0	1	0	1	0	0	0	0.562154	0.141005
Imatinib	0	0	0	0	0	0	0	0	0	0.0731662
Nilotinib	0	0	1	0	0	0	0	0	0.337275	0.0306833
Dasatinib	1	0	0	0	0	0	0	0	0.723463	0.0675719
Sunitinib	0	0	0	0	0	0	0	0	0	0.0731662
									Average	0.109959
									Std	0.127044

## Sheet: Predicted efficacy matrix
												CDKL2	CDKL2	CDKL2	CDKL2	CDKL2	CDKL2	CDKL2	CDKL2
								TEK	TEK	TEK	TEK	TEK	TEK	TEK	TEK
						AURKB	AURKB	AURKB	AURKB					AURKB	AURKB	AURKB	AURKB
					PLK1	PLK1			PLK1	PLK1			PLK1	PLK1			PLK1	PLK1
				0.0699851	1	1	0.147246	0.177839	1	1	0	0.317461	1	1	0.232353	0.309804	1	1	0.613951
			MAK	0.540856	1	1	0.297622	0.223216	1	1	0.299187	0.36214	1	1	0.266631	0.342812	1	1	0.603566
		ZAK	MAK	0.408966	1	1	0.304278	0.253565	1	1	0.306725	0.36299	1	1	0.301349	0.351574	1	1	0.453738
		ZAK		0.314262	1	1	0.277991	0.227448	1	1	0.273277	0.343227	1	1	0.282925	0.334366	1	1	0.562154
	ERBB4	ZAK		0.319085	1	1	0.261805	0.224404	1	1	0.255268	0.310732	1	1	0.26986	0.308412	1	1	0.372878
	ERBB4	ZAK	MAK	0.343726	1	1	0.28327	0.245501	1	1	0.28123	0.328434	1	1	0.285801	0.323908	1	1	0.388149
	ERBB4		MAK	0.367297	1	1	0.269496	0.220497	1	1	0.262355	0.306304	1	1	0.253285	0.303942	1	1	0.408406
	ERBB4			0.213246	1	1	0.235576	0.188461	1	1	0.215938	0.272797	1	1	0.227142	0.277618	1	1	0.381916
EPHA5	ERBB4			0.723463	1	1	0.723463	0.723463	1	1	0.723463	0.723463	1	1	0.723463	0.723463	1	1	0.723463
EPHA5	ERBB4		MAK	0.723463	1	1	0.723463	0.723463	1	1	0.723463	0.723463	1	1	0.723463	0.723463	1	1	0.723463
EPHA5	ERBB4	ZAK	MAK	0.723463	1	1	0.723463	0.723463	1	1	0.723463	0.723463	1	1	0.723463	0.723463	1	1	0.723463
EPHA5	ERBB4	ZAK		0.723463	1	1	0.723463	0.723463	1	1	0.723463	0.723463	1	1	0.723463	0.723463	1	1	0.723463
EPHA5		ZAK		0.723463	1	1	0.723463	0.723463	1	1	0.723463	0.723463	1	1	0.723463	0.723463	1	1	0.723463
EPHA5		ZAK	MAK	0.723463	1	1	0.723463	0.723463	1	1	0.723463	0.723463	1	1	0.723463	0.723463	1	1	0.723463
EPHA5			MAK	0.723463	1	1	0.723463	0.723463	1	1	0.723463	0.723463	1	1	0.723463	0.723463	1	1	0.723463
EPHA5				0.723463	1	1	0.723463	0.723463	1	1	0.723463	0.723463	1	1	0.723463	0.723463	1	1	0.723463
