# Supplementary material for: Target Inhibition Networks: Predicting Selective Combinations of Druggable Targets to Block Cancer Survival Pathways
Source: PLoS Comput Biol. 2013 Sep 12;9(9):e1003226. doi: 10.1371/journal.pcbi.1003226 (PMC3772058; doi:10.1371/journal.pcbi.1003226)
Supplement: Dataset S8 — Single and double siRNA screen data for MDA-MB-231 cancer cell. (XLSX) [file pcbi.1003226.s008.xlsx]

## Sheet: TIMMA siRNA
Gene	%Inhibition
BMX	31.4253
BMX CAMKK1	51.5911
BMX CDC2L6	18.9412
BMX CDKL2	44.372
BMX CSK	25.8067
BMX DYRK1A	27.7486
BMX DYRK1B	40.8414
BMX EPHA5	70.5105
BMX EPHB1	27.2545
BMX EPHB4	69.9743
BMX ERBB4	38.9859
BMX MAK	59.4144
BMX TEK	54.2086
BMX TNNI3K	50.0046
BMX TXK	60.8495
BMX TYK2	38.1031
BMX VRK2	55.1501
BMX ZAK	29.9426
CAMKK1	26.0886
CAMKK1 CDC2L6	30.3968
CAMKK1 CDKL2	52.4351
CAMKK1 CSK	23.1978
CAMKK1 DYRK1A	29.3529
CAMKK1 DYRK1B	57.7465
CAMKK1 EPHA5	79.337
CAMKK1 EPHB1	25.7317
CAMKK1 EPHB4	80.4861
CAMKK1 ERBB4	37.9301
CAMKK1 MAK	59.6272
CAMKK1 TEK	46.7233
CAMKK1 TNNI3K	51.7049
CAMKK1 TXK	55.7022
CAMKK1 TYK2	49.1611
CAMKK1 VRK2	54.8719
CAMKK1 ZAK	17.4467
CDC2L6	16.1213
CDC2L6 CDKL2	37.8053
CDC2L6 CSK	23.7962
CDC2L6 DYRK1A	25.3121
CDC2L6 DYRK1B	44.6848
CDC2L6 EPHA5	50.5457
CDC2L6 EPHB1	19.158
CDC2L6 EPHB4	62.9318
CDC2L6 ERBB4	29.5368
CDC2L6 MAK	64.5114
CDC2L6 TEK	41.8629
CDC2L6 TNNI3K	53.1135
CDC2L6 TXK	51.6341
CDC2L6 TYK2	26.7706
CDC2L6 VRK2	41.1538
CDC2L6 ZAK	11.6751
CDKL2	42.3601
CDKL2 CSK	44.9077
CDKL2 DYRK1A	39.6031
CDKL2 DYRK1B	59.0576
CDKL2 EPHA5	71.8585
CDKL2 EPHB1	44.7366
CDKL2 EPHB4	82.0246
CDKL2 ERBB4	47.2856
CDKL2 MAK	69.4808
CDKL2 TEK	62.4085
CDKL2 TNNI3K	59.6912
CDKL2 TXK	60.8646
CDKL2 TYK2	54.742
CDKL2 VRK2	59.2891
CDKL2 ZAK	40.2764
CSK	28.6563
CSK DYRK1A	27.6429
CSK DYRK1B	46.2297
CSK EPHA5	55.1043
CSK EPHB1	28.5729
CSK EPHB4	78.3887
CSK ERBB4	40.2343
CSK MAK	61.0439
CSK TEK	30.916
CSK TNNI3K	37.581
CSK TXK	44.1694
CSK TYK2	28.1832
CSK VRK2	33.8616
CSK ZAK	14.4417
DYRK1A	27.2438
DYRK1A DYRK1B	43.7028
DYRK1A EPHA5	54.7392
DYRK1A EPHB1	25.2185
DYRK1A EPHB4	50.8509
DYRK1A ERBB4	33.5633
DYRK1A MAK	55.1162
DYRK1A TEK	31.7674
DYRK1A TNNI3K	37.2412
DYRK1A TXK	35.8176
DYRK1A TYK2	33.3872
DYRK1A VRK2	33.2321
DYRK1A ZAK	22.0817
DYRK1B	48.9821
DYRK1B EPHA5	86.7944
DYRK1B EPHB1	56.4753
DYRK1B EPHB4	84.6389
DYRK1B ERBB4	57.3751
DYRK1B MAK	71.5978
DYRK1B TEK	78.7039
DYRK1B TNNI3K	66.3435
DYRK1B TXK	72.9368
DYRK1B TYK2	51.1185
DYRK1B VRK2	59.1692
DYRK1B ZAK	47.356
EPHA5	72.6589
EPHA5 EPHB1	82.5438
EPHA5 EPHB4	92.6059
EPHA5 ERBB4	71.0941
EPHA5 MAK	77.4655
EPHA5 TEK	82.0786
EPHA5 TNNI3K	85.3256
EPHA5 TXK	90.3113
EPHA5 TYK2	78.0617
EPHA5 VRK2	81.9848
EPHA5 ZAK	70.3169
EPHB1	21.5644
EPHB1 EPHB4	84.2762
EPHB1 ERBB4	35.6666
EPHB1 MAK	56.0129
EPHB1 TEK	53.1108
EPHB1 TNNI3K	42.7563
EPHB1 TXK	56.0975
EPHB1 TYK2	21.7825
EPHB1 VRK2	37.1127
EPHB1 ZAK	17.3996
EPHB4	77.3848
EPHB4 ERBB4	81.4088
EPHB4 MAK	76.0191
EPHB4 TEK	83.4797
EPHB4 TNNI3K	77.4536
EPHB4 TXK	86.8694
EPHB4 TYK2	75.1129
EPHB4 VRK2	84.8023
EPHB4 ZAK	79.4395
ERBB4	34.856
ERBB4 MAK	65.5681
ERBB4 TEK	52.92
ERBB4 TNNI3K	56.0234
ERBB4 TXK	61.5425
ERBB4 TYK2	27.5693
ERBB4 VRK2	39.1786
ERBB4 ZAK	31.2349
MAK	63.8909
MAK TEK	76.5808
MAK TNNI3K	77.9006
MAK TXK	80.0675
MAK TYK2	66.9876
MAK VRK2	63.4698
MAK ZAK	45.8225
TEK	46.8861
TEK TNNI3K	83.5085
TEK TXK	76.6033
TEK TYK2	30.6049
TEK VRK2	51.4483
TEK ZAK	21.7298
TNNI3K	49.9941
TNNI3K TXK	64.0347
TNNI3K TYK2	39.571
TNNI3K VRK2	56.0211
TNNI3K ZAK	35.8368
TXK	47.4302
TXK TYK2	42.8725
TXK VRK2	55.0453
TXK ZAK	43.281
TYK2	2.61155
TYK2 VRK2	26.9658
TYK2 ZAK	2.61155
VRK2	27.7385
VRK2 ZAK	19.2006
ZAK	6.12202
